# Supplementary material for: Jasminanthes xuanlienensis (Apocynaceae, Asclepiadoideae), a new species from Vietnam
Source: PhytoKeys. 2016 Aug 18;(69):17–22. doi: 10.3897/phytokeys.69.9272 (PMC5029136; doi:10.3897/phytokeys.69.9272)
Supplement: XML Treatment for Jasminanthes xuanlienensis [file phytokeys.69.9272-treatment1.xml]

<!DOCTYPE tp:taxon-treatment
  PUBLIC "-//TaxonX//DTD Taxonomic Treatment Publishing DTD v0 20100105//EN" "tax-treatment-NSO.dtd">
<tp:taxon-treatment xmlns:tp="http://www.plazi.org/taxpub"><tp:treatment-meta><kwd-group><label>Taxon classification</label><kwd><named-content content-type="kingdom">Plantae</named-content></kwd><kwd><named-content content-type="order">Gentianales</named-content></kwd><kwd><named-content content-type="family">Apocynaceae</named-content></kwd></kwd-group><mixed-citation publication-type="journal"><person-group><name><surname>Tran</surname><given-names>The Bach</given-names></name><name><surname>Hai</surname><given-names>Do Van</given-names></name><name><surname>Ha</surname><given-names>Bui Thu</given-names></name><name><surname>Rodda</surname><given-names>Michele</given-names></name></person-group><article-title><italic><tp:taxon-name><tp:taxon-name-part taxon-name-part-type="genus">Jasminanthes</tp:taxon-name-part> <tp:taxon-name-part taxon-name-part-type="species">xuanlienensis</tp:taxon-name-part></tp:taxon-name></italic> (<tp:taxon-name><tp:taxon-name-part taxon-name-part-type="family">Apocynaceae</tp:taxon-name-part></tp:taxon-name>, <tp:taxon-name><tp:taxon-name-part taxon-name-part-type="subfamily">Asclepiadoideae</tp:taxon-name-part></tp:taxon-name>), a new species from Vietnam</article-title><source>PhytoKeys</source><day>18</day><month>8</month><year>2016</year><volume>2016</volume><issue>69</issue><fpage>17</fpage><lpage>22</lpage><pub-id pub-id-type="doi">10.3897/phytokeys.69.9272</pub-id></mixed-citation></tp:treatment-meta><tp:nomenclature><tp:taxon-name>
            <tp:taxon-name-part taxon-name-part-type="genus">Jasminanthes</tp:taxon-name-part>
            <tp:taxon-name-part taxon-name-part-type="species">xuanlienensis</tp:taxon-name-part>
            <object-id xmlns:xlink="http://www.w3.org/1999/xlink" content-type="ipni" xlink:type="simple">urn:lsid:ipni.org:names:60472843-2</object-id>
          </tp:taxon-name><tp:taxon-authority>T.B.Tran &amp; Rodda</tp:taxon-authority><tp:taxon-status xmlns:xlink="http://www.w3.org/1999/xlink" xlink:type="simple">sp. nov.</tp:taxon-status><xref ref-type="fig" rid="F1">Fig. 1</xref></tp:nomenclature><tp:treatment-sec sec-type="material" id="SECID0ENJAC"><title>Type.</title><p>Vietnam. Thanh Hoa province: Xuan Lien National Park, 720 m, <named-content xmlns:xlink="http://www.w3.org/1999/xlink" content-type="dwc:verbatimCoordinates" xlink:type="simple"><named-content content-type="geo-json" specific-use="{&#34;type&#34;:&#34;Point&#34;,&#34;coordinates&#34;:[104.996972,19.987389]}" id="NCID0EWJAC" xlink:type="simple">N19°59'14.6", E104°59'49.1"</named-content></named-content>, 22 April 2013, <italic>Do Van Hai et al. XL 904</italic> (<named-content xmlns:xlink="http://www.w3.org/1999/xlink" content-type="dwc:institutional_code" xlink:type="simple">HN</named-content>, holotype; <named-content xmlns:xlink="http://www.w3.org/1999/xlink" content-type="dwc:institutional_code" xlink:type="simple">HN</named-content>, isotype).</p></tp:treatment-sec><tp:treatment-sec sec-type="description" id="SECID0EFKAC"><title>Description.</title><p>
            <italic>Liana</italic> large, up to 10 m long. <italic>Stems</italic> glabrous, 1.7–2 mm in diameter; <italic>internodes</italic> 21–23 cm long. <italic>Leaves</italic> opposite; <italic>petiole</italic> 1.6–2.6 cm long, 1.5–2 mm in diameter, pubescent with spreading trichomes, <italic>lamina</italic> variable in shape, elliptic (ovate), 11–15 × 4.1–6.8 cm, with many black spots when dry; adaxial surface glabrous except sparsely pubescent base with spreading trichomes, basal colleters 1–3 each lamina base, ovoid; abaxial surface pubescent, with spreading trichomes; base round to acuminate; apex acuminate with a caudate tip 0.8–1.5 cm long; lateral veins 9–13 pairs. <italic>Inflorescences</italic> extra-axillary, simple or dichotomous, umbelliform, up to 30-flowered; <italic>peduncle</italic> 14–18 cm long, 1.3–1.7 mm in diameter, pubescent, trichomes spreading to retrorse. <italic>Pedicel</italic> 8.5–11.0 mm long, 0.2–0.5 mm in diameter, pubescent with spreading trichomes. <italic>Flower bud</italic> just before anthesis fusiform, 10.7–13.0 mm long, 1.9–2.9 mm in diameter, apex acuminate, base bulbous. <italic>Calyx</italic> sepals 5, free; <italic>lobes</italic> triangular-linear, apex acuminate, 2.5–2.6 × 0.6–1.0 mm, adaxial surface glabrous, abaxial surface pubescent with spreading trichomes; <italic>colleters</italic> occurring singly between the sepals, ovoid-conical, 0.2–0.3 × 0.1–0.2 mm. <italic>Corolla</italic> salverform, tube 12.0–14.5 mm long, adaxi<!--PageBreak-->ally with 5 pairs of longitudinal lines of retrorse trichomes, abaxially glabrous, throat pubescent, eglandular trichomes 0.36–0.70(–1.34) mm long, lobes elliptic-ovate to triangular, 7.0–8.0 × 3.0–3.6 mm, adaxial surface salmon-pink, abaxial surface greenish-white. <italic>Corona</italic> staminal; corona lobes arrow-shaped, much reduced and attached to gynostegium lengthwise, c. 1.8 mm high, c. 0.8 mm wide, glabrous. <italic>Guide rails</italic> 1.7–2.0 mm long. <italic>Gynostegium</italic> 3.5–4.0 mm tall, 1.8–2.0 mm wide. <italic>Pollinia</italic> erect, oblong, 0.49–0.58 mm × 0.2–0.23 mm; <italic>caudicle</italic> 0.12–0.13 mm × 0.05–0.06 mm; <italic>corpusculum</italic> rhomboid, 0.2–0.23 × 0.10–0.11 mm. <italic>Anther appendages</italic> erect, covering the style head, 1.0–1.2 × 0.7–0.9 mm. <italic>Style head</italic> conical with a round tip, 0.8–1.0 mm high. <italic>Ovary</italic> bi-carpellate, carpels ovoid, c. 1.60 mm long, 1.10 mm wide at the base. <italic>Fruits</italic> and <italic>seeds</italic> not observed.</p><fig id="F1" position="float" orientation="portrait"><label>Figure 1.</label><caption><p>
          <italic><tp:taxon-name><tp:taxon-name-part taxon-name-part-type="genus">Jasminanthes</tp:taxon-name-part> <tp:taxon-name-part taxon-name-part-type="species">xuanlienensis</tp:taxon-name-part></tp:taxon-name></italic> T.B.Tran &amp; Rodda. <bold>A</bold> Flowering branch in the habitat of the type locality (22 April 2013) <bold>B</bold> Inflorescence <bold>C</bold> Flower, top view <bold>D</bold> Pollinarium <bold>E</bold> Gynostegium and staminal corona. <abbrev xmlns:xlink="http://www.w3.org/1999/xlink" id="ABBRID0E2MAC" xlink:type="simple">aa<def><p>: anther appendage</p></def></abbrev>; <abbrev xmlns:xlink="http://www.w3.org/1999/xlink" id="ABBRID0EBNAC" xlink:type="simple">ca<def><p>: caudicle</p></def></abbrev>; <abbrev xmlns:xlink="http://www.w3.org/1999/xlink" id="ABBRID0EHNAC" xlink:type="simple">cl<def><p>: corona lobe</p></def></abbrev>; <abbrev xmlns:xlink="http://www.w3.org/1999/xlink" id="ABBRID0ENNAC" xlink:type="simple">co<def><p>: corpusculum</p></def></abbrev>; <abbrev xmlns:xlink="http://www.w3.org/1999/xlink" id="ABBRID0ETNAC" xlink:type="simple">gr<def><p>: guide rail</p></def></abbrev>; <abbrev xmlns:xlink="http://www.w3.org/1999/xlink" id="ABBRID0EZNAC" xlink:type="simple">p<def><p>: pollinium</p></def></abbrev>; <abbrev xmlns:xlink="http://www.w3.org/1999/xlink" id="ABBRID0E6NAC" xlink:type="simple">sh<def><p>: style head</p></def></abbrev>. (Photographs by T.B. Tran, photo edit by M. Rodda)</p></caption><graphic xmlns:xlink="http://www.w3.org/1999/xlink" xlink:href="phytokeys-069-017-g001.jpg" position="float" orientation="portrait" xlink:type="simple" id="oo_99681.jpg"/></fig></tp:treatment-sec><tp:treatment-sec sec-type="etymology" id="SECID0EKOAC"><title>Etymology.</title><p>The species is named after the type locality, Xuan Lien National Park, Thanh Hoa province, in northern Vietnam.</p><!--PageBreak--></tp:treatment-sec><tp:treatment-sec sec-type="distribution" id="SECID0EQOAC"><title>Distribution and ecology.</title><p>
            <italic><tp:taxon-name><tp:taxon-name-part taxon-name-part-type="genus">Jasminanthes</tp:taxon-name-part> <tp:taxon-name-part taxon-name-part-type="species">xuanlienensis</tp:taxon-name-part></tp:taxon-name></italic> was found growing in primary evergreen forests on limestone soil of Xuan Lien National Park. It was collected in flower in April. Plants observed growing in the vicinity include <italic><tp:taxon-name><tp:taxon-name-part taxon-name-part-type="genus">Piper</tp:taxon-name-part> <tp:taxon-name-part taxon-name-part-type="species">acreanum</tp:taxon-name-part></tp:taxon-name></italic> C.DC., <italic><tp:taxon-name><tp:taxon-name-part taxon-name-part-type="genus">Beccarinda</tp:taxon-name-part> <tp:taxon-name-part taxon-name-part-type="species">tonkinensis</tp:taxon-name-part></tp:taxon-name></italic> (Pellegr.) B.L.Burtt, <italic><tp:taxon-name><tp:taxon-name-part taxon-name-part-type="genus">Sarcosperma</tp:taxon-name-part> <tp:taxon-name-part taxon-name-part-type="species">kachinense</tp:taxon-name-part></tp:taxon-name></italic> (King &amp; Prain) Exell, <italic><tp:taxon-name><tp:taxon-name-part taxon-name-part-type="genus">Hoya</tp:taxon-name-part> <tp:taxon-name-part taxon-name-part-type="species">vercillata</tp:taxon-name-part></tp:taxon-name></italic> (Vahl) G.Don, and <italic><tp:taxon-name><tp:taxon-name-part taxon-name-part-type="genus">Alangium</tp:taxon-name-part> <tp:taxon-name-part taxon-name-part-type="species">salviifolium</tp:taxon-name-part></tp:taxon-name></italic> (L.f.) Wangerin.</p></tp:treatment-sec><tp:treatment-sec sec-type="conservation status" id="SECID0ETAAE"><title>Conservation status.</title><p>
            <italic><tp:taxon-name><tp:taxon-name-part taxon-name-part-type="genus">Jasminanthes</tp:taxon-name-part> <tp:taxon-name-part taxon-name-part-type="species">xuanlienensis</tp:taxon-name-part></tp:taxon-name></italic> is known only from the type locality, an area still poorly known botanically; its preliminary conservation status is therefore <abbrev xmlns:xlink="http://www.w3.org/1999/xlink" id="ABBRID0EDBAE" xlink:type="simple"><def><p>Data Deficient </p></def>(DD</abbrev>; IUCN 2014).</p></tp:treatment-sec><tp:treatment-sec sec-type="notes" id="SECID0EMBAE"><title>Notes.</title><p>The six species of <italic><tp:taxon-name><tp:taxon-name-part taxon-name-part-type="genus">Jasminanthes</tp:taxon-name-part></tp:taxon-name></italic> are clearly distinguishable from one another based on morphological characters (Table <xref ref-type="table" rid="T1">1</xref>). The new species can be easily separated from all <italic><tp:taxon-name><tp:taxon-name-part taxon-name-part-type="genus">Jasminanthes</tp:taxon-name-part></tp:taxon-name></italic> species as it has very long peduncles (14–18 cm long), while the longest peduncles observed in other species are those of <italic><tp:taxon-name><tp:taxon-name-part taxon-name-part-type="genus">Jasminanthes</tp:taxon-name-part> <tp:taxon-name-part taxon-name-part-type="species">pilosa</tp:taxon-name-part></tp:taxon-name></italic> (Kerr) W.D.Stevens &amp; P.T.Li and <italic><tp:taxon-name><tp:taxon-name-part taxon-name-part-type="genus">Jasminanthes</tp:taxon-name-part> <tp:taxon-name-part taxon-name-part-type="species">saxatilis</tp:taxon-name-part></tp:taxon-name></italic> (Tsiang &amp; P.T.Li) W.D.Stevens &amp; P.T.Li), which reach 4 cm long. <italic><tp:taxon-name><tp:taxon-name-part taxon-name-part-type="genus">Jasminanthes</tp:taxon-name-part> <tp:taxon-name-part taxon-name-part-type="species">xuanlienensis</tp:taxon-name-part></tp:taxon-name></italic> has unique pink corolla lobes whereas the other species have white corollas, or greenish corollas in <italic><tp:taxon-name><tp:taxon-name-part taxon-name-part-type="genus">Jasminanthes</tp:taxon-name-part> <tp:taxon-name-part taxon-name-part-type="species">saxatilis</tp:taxon-name-part></tp:taxon-name></italic>.</p><table-wrap id="T1" position="float" orientation="portrait"><label>Table 1.</label><caption><p>Morphological comparision of <italic><tp:taxon-name><tp:taxon-name-part taxon-name-part-type="genus">Jasminanthes</tp:taxon-name-part></tp:taxon-name></italic> species.</p></caption><table id="TID0EUMAE" rules="all"><tbody><tr><th rowspan="1" colspan="1">Characters</th><th rowspan="1" colspan="1">
              <italic><tp:taxon-name><tp:taxon-name-part taxon-name-part-type="genus">Jasminanthes</tp:taxon-name-part> <tp:taxon-name-part taxon-name-part-type="species">xuanlienensis</tp:taxon-name-part></tp:taxon-name></italic>
            </th><th rowspan="1" colspan="1">
              <italic><tp:taxon-name><tp:taxon-name-part taxon-name-part-type="genus">Jasminanthes</tp:taxon-name-part> <tp:taxon-name-part taxon-name-part-type="species">chunii</tp:taxon-name-part></tp:taxon-name></italic>
            </th><th rowspan="1" colspan="1">
              <italic><tp:taxon-name><tp:taxon-name-part taxon-name-part-type="genus">Jasminanthes</tp:taxon-name-part> <tp:taxon-name-part taxon-name-part-type="species">mucronata</tp:taxon-name-part></tp:taxon-name></italic>
            </th><th rowspan="1" colspan="1">
              <italic><tp:taxon-name><tp:taxon-name-part taxon-name-part-type="genus">Jasminanthes</tp:taxon-name-part> <tp:taxon-name-part taxon-name-part-type="species">pilosa</tp:taxon-name-part></tp:taxon-name></italic>
            </th><th rowspan="1" colspan="1">
              <italic><tp:taxon-name><tp:taxon-name-part taxon-name-part-type="genus">Jasminanthes</tp:taxon-name-part> <tp:taxon-name-part taxon-name-part-type="species">saxatilis</tp:taxon-name-part></tp:taxon-name></italic>
            </th><th rowspan="1" colspan="1">
              <italic><tp:taxon-name><tp:taxon-name-part taxon-name-part-type="genus">Jasminanthes</tp:taxon-name-part> <tp:taxon-name-part taxon-name-part-type="species">suaveolens</tp:taxon-name-part></tp:taxon-name></italic>
            </th></tr><tr><td rowspan="1" colspan="1">
              <bold>Lamina shape</bold>
            </td><td rowspan="1" colspan="1">elliptic (ovate)</td><td rowspan="1" colspan="1">ovate</td><td rowspan="1" colspan="1">ovate-oblong</td><td rowspan="1" colspan="1">oblong-ovate</td><td rowspan="1" colspan="1">elliptic-lanceolate</td><td rowspan="1" colspan="1">elliptic-lanceolate</td></tr><tr><td rowspan="1" colspan="1">
              <bold>Lamina base</bold>
            </td><td rowspan="1" colspan="1">acuminate</td><td rowspan="1" colspan="1">cordate-subcordate</td><td rowspan="1" colspan="1">cordate-subcordate</td><td rowspan="1" colspan="1">cordate</td><td rowspan="1" colspan="1">acute</td><td rowspan="1" colspan="1">acute to round</td></tr><tr><td rowspan="1" colspan="1">
              <bold>Lamina apex</bold>
            </td><td rowspan="1" colspan="1">caudate</td><td rowspan="1" colspan="1">acute-cuspidate</td><td rowspan="1" colspan="1">acuminate-short caudate</td><td rowspan="1" colspan="1">shortly acuminate</td><td rowspan="1" colspan="1">acuminate-caudate</td><td rowspan="1" colspan="1">acuminate-cuspidate</td></tr><tr><td rowspan="1" colspan="1">
              <bold>Lateral veins (pairs)</bold>
            </td><td rowspan="1" colspan="1">9–13</td><td rowspan="1" colspan="1">4–7</td><td rowspan="1" colspan="1">5–7</td><td rowspan="1" colspan="1">7–10</td><td rowspan="1" colspan="1">5–6</td><td rowspan="1" colspan="1">5–8</td></tr><tr><td rowspan="1" colspan="1">
              <bold>Length of petiole (cm)</bold>
            </td><td rowspan="1" colspan="1">1.6–2.6</td><td rowspan="1" colspan="1">1–1.5(–2)</td><td rowspan="1" colspan="1">1.5–3</td><td rowspan="1" colspan="1">1–4.5</td><td rowspan="1" colspan="1">1.3–1.8</td><td rowspan="1" colspan="1">0.7–1.2</td></tr><tr><td rowspan="1" colspan="1">
              <bold>Number of flowers</bold>
            </td><td rowspan="1" colspan="1">up to 30</td><td rowspan="1" colspan="1">up to 12</td><td rowspan="1" colspan="1">2–4(–9)</td><td rowspan="1" colspan="1">5–10</td><td rowspan="1" colspan="1">c. 10</td><td rowspan="1" colspan="1">c. 10</td></tr><tr><td rowspan="1" colspan="1">
              <bold>Length of peduncle (cm)</bold>
            </td><td rowspan="1" colspan="1">14–18</td><td rowspan="1" colspan="1">(0.5–)1–1.5 cm</td><td rowspan="1" colspan="1">1–2</td><td rowspan="1" colspan="1">2–4 cm</td><td rowspan="1" colspan="1">3–4</td><td rowspan="1" colspan="1">0.5–1</td></tr><tr><td rowspan="1" colspan="1">
              <bold>Length of pedicel (cm)</bold>
            </td><td rowspan="1" colspan="1">0.85–1.1</td><td rowspan="1" colspan="1">1–1.3</td><td rowspan="1" colspan="1">1–3</td><td rowspan="1" colspan="1">0.7–1</td><td rowspan="1" colspan="1">0.8–1</td><td rowspan="1" colspan="1">0.7–1</td></tr><tr><td rowspan="1" colspan="1">
              <bold>Shape of sepal</bold>
            </td><td rowspan="1" colspan="1">triangular</td><td rowspan="1" colspan="1">oblong</td><td rowspan="1" colspan="1">elliptic-oblong</td><td rowspan="1" colspan="1">oblong-lanceolate</td><td rowspan="1" colspan="1">triangular</td><td rowspan="1" colspan="1">triangular</td></tr><tr><td rowspan="1" colspan="1">
              <bold>Size of sepal (mm)</bold>
            </td><td rowspan="1" colspan="1">2.5–2.6 × 0.6–1</td><td rowspan="1" colspan="1">5–6 × c. 2</td><td rowspan="1" colspan="1">7–8 × 3–4</td><td rowspan="1" colspan="1">18–30 × 4–8 mm</td><td rowspan="1" colspan="1">c. 3 × 1</td><td rowspan="1" colspan="1">5.5–8 × 2–3.5</td></tr><tr><td rowspan="1" colspan="1">
              <bold>Corolla lobe colour</bold>
            </td><td rowspan="1" colspan="1">adaxially salmon-pink, abaxially greenish-white</td><td rowspan="1" colspan="1">white</td><td rowspan="1" colspan="1">white</td><td rowspan="1" colspan="1">white</td><td rowspan="1" colspan="1">greenish</td><td rowspan="1" colspan="1">white</td></tr><tr><td rowspan="1" colspan="1">
              <bold>Length of corolla tube (mm)</bold>
            </td><td rowspan="1" colspan="1">12.0–14.5</td><td rowspan="1" colspan="1">7–9</td><td rowspan="1" colspan="1">c. 15</td><td rowspan="1" colspan="1">40–50</td><td rowspan="1" colspan="1">6–8</td><td rowspan="1" colspan="1">9–11</td></tr><tr><td rowspan="1" colspan="1">
              <bold>Size of corolla lobe (mm)</bold>
            </td><td rowspan="1" colspan="1">7.0–8.0 × 3.0–3.6</td><td rowspan="1" colspan="1">6–8 × 4–5</td><td rowspan="1" colspan="1">15–17 × 6–8</td><td rowspan="1" colspan="1">25–30 × 6–8</td><td rowspan="1" colspan="1">c. 10 × 3</td><td rowspan="1" colspan="1">7.0–9.0 × 1.0–1.5</td></tr></tbody></table></table-wrap></tp:treatment-sec></tp:taxon-treatment>
